# Supplementary material for: Enhanced Regeneration of Vascularized Adipose Tissue with Dual 3D-Printed Elastic Polymer/dECM Hydrogel Complex
Source: Int J Mol Sci. 2021 Mar 12;22(6):2886. doi: 10.3390/ijms22062886 (PMC7999751; doi:10.3390/ijms22062886)
Supplement: Supplementary file 1 [file ijms-22-02886-s001.zip]

Archive with 3 entries (3 files):
- Supplement Information_IJMS_1.docx
- Supplement video 1.mp4
- Supplement video 2.mp4
